# Supplementary material for: Insights and genetic features of extended-spectrum beta-lactamase producing Escherichia coli isolates from two hospitals in Ghana
Source: Sci Rep. 2022 Feb 3;12:1843. doi: 10.1038/s41598-022-05869-6 (PMC8813988; doi:10.1038/s41598-022-05869-6)
Supplement: Supplementary file 1 — Supplementary Information 1. [file 41598_2022_5869_MOESM1_ESM.xlsx]

## Sheet: CLADEFILES
Supplementary data S1: Genetic characteristics of ST131 isolates
	ID	Accession No.	Strain name	Collection Year	fimH	Clade	Country	Source Niche	Quinolones (ParC)	Quinolones (GyrA)	Quinolone (aac(6')-Ib-cr)	Aminoglycosides	ESBLs	Carbapenemases	Beta-lactamases	Macrolide	Phenicol	Sulphonamide	Tetracycline	Trimethoprim	Plasmid replicon types
This study	Ec290	SRS7104333	290	2016	fimH30	C2	Ghana	Human	S80I, E84V	S83L, D87N	aac(6')-Ib-cr	aac(6')-Ib-cr	blaCTX-M-15		blaOXA-1						IncN
This study	Ec820	SRS7104334	#820	2016	fimH30	C2	Ghana	Human	S80I, E84V	S83L, D87N			blaCTX-M-15						tet(B)		IncFIA, IncFIB(AP001918)
This study	Ec1805	SRS7104345	#1805	2015	fimH30	C2	Ghana	Human	S80I, E84V	S83L, D87N	aac(6')-Ib-cr	aac(6')-Ib-cr,aadA5	blaCTX-M-15		blaOXA-1	mph(A)		sul1	tet(A)	dfrA17	Col156, IncFIA, IncFIB(AP001918), IncFII
This study	Ec2784	SRS7104350	2784	2015	fimH30	C2	Ghana	Human	S80I, E84V	S83L, D87N	aac(6')-Ib-cr	aac(6')-Ib-cr,aadA5	blaCTX-M-15		blaOXA-1	mph(A)		sul1	tet(A)	dfrA17	IncFII, IncFIA, IncFIB(AP001918), IncFII
This study	Ec3675	SRS7104351	#3675	2015	fimH30	C2	Ghana	Human	S80I, E84V	S83L, D87N	aac(6')-Ib-cr	aac(6')-Ib-cr,aadA5	blaCTX-M-15		blaOXA-1	mph(A)		sul1	tet(A)	dfrA17	Col156, IncFIA, IncFIB(AP001918), IncFII
This study	Ec9900	SRS7104352	9900B	2015	fimH30	C2	Ghana	Human	S80I, E84V	S83L, D87N	aac(6')-Ib-cr	aac(6')-Ib-cr,aadA5	blaCTX-M-15		blaOXA-1	mph(A)		sul1	tet(A)	dfrA17	Col156, IncFIA, IncFIB(AP001918), IncFII
This study	Ec1286	SRS7104353	1286	2015	fimH30	C2	Ghana	Human	S80I, E84V	S83L, D87N	aac(6')-Ib-cr	aac(6')-Ib-cr,aph(3'')-Ib,aadA5	blaCTX-M-15		blaOXA-1	mph(A)		sul1,sul2	tet(A)	dfrA17	Col156, IncFIA, IncFIB(AP001918), IncFII(pRSB107)
This study	Ec61	SRS7104354	#61	2016	fimH30	C2	Ghana	Human	S80I, E84V	S83L, D87N	aac(6')-Ib-cr	aac(6')-Ib-cr	blaCTX-M-15		blaOXA-1				tet(B)	dfrA17	IncB/O/K/Z, IncFIA, IncFIB(AP001918)
This study	Ec980	SRS7104355	#980	2016	fimH30	C2	Ghana	Human	S80I, E84V	S83L, D87N	aac(6')-Ib-cr	aac(6')-Ib-cr,aadA5	blaCTX-M-15		blaOXA-1	mph(A)		sul1	tet(A)	dfrA17	Col(BS512), Col156, IncFIA, IncFIB(AP001918)
This study	Ec21	SRS7104356	A-21-a	2016	fimH30	C2	Ghana	Human	S80I, E84V	S83L, D87N	aac(6')-Ib-cr	aph(3'')-Ib,aadA5,aac(6')-Ib-cr,aph(6)-Id	blaCTX-M-15		blaOXA-1	mph(A)		sul1,sul2	tet(A)	dfrA17	Col(MG828), Col156, IncFIA, IncFIB(AP001918), IncFII(pRSB107)
This study	Ec2420	SRS7104335	#2420	2015	fimH30	C2	Ghana	Human	S80I, E84V	S83L, D87N		aph(3'')-Ib,aadA5,aph(6)-Id	blaCTX-M-15		blaTEM-1B	mph(A)		sul1,sul2	tet(A)	dfrA17	Col156, IncFIB(AP001918), IncFII(29)
This study	Ec99	SRS7104336	A99-b	2016	fimH30	C1	Ghana	Human	S80I, E84V	S83L, D87N		aadA5	blaCTX-M-15		blaTEM-1B			sul1	tet(B)	dfrA17	Col156, IncFIA, IncFIB(AP001918), IncFII
This study	Ec3060	SRS7104337	#3060	2015	fimH30	C2	Ghana	Human	S80I, E84V	S83L, D87N	aac(6')-Ib-cr	aac(6')-Ib-cr,aph(3'')-Ib,aph(6)-Id	blaCTX-M-15		blaOXA-1,blaTEM-1B	mdf(A)		sul2	tet(A)	dfrA14	IncFIA, IncFIB(AP001918), IncFII
This study	Ec3174	SRS7104338	3174b	2015	fimH30	C2	Ghana	Human	S80I, E84V	S83L, D87N		aph(6)-Id,aph(3'')-Ib,aadA5	blaCTX-M-15		blaTEM-1B	mph(A)		sul1,sul2	tet(A)	dfrA17	Col156, ColRNAI, IncFIB(AP001918), IncFII(29)
This study	Ec5426w	SRS7104339	5426w	2015	fimH30	C2	Ghana	Human	S80I, E84V	S83L, D87N	aac(6')-Ib-cr	aph(3'')-Ib,aac(6')-Ib-cr,aph(6)-Id	blaCTX-M-15		blaOXA-1,blaTEM-1B			sul1,sul2	tet(A)	dfrA7	Col156, IncFIA, IncFIB(AP001918), IncFIB(H89-PhagePlasmid), IncFII(pRSB107), IncQ1
This study	Ec5426y	SRS7104338	5426y	2015	fimH30	C2	Ghana	Human	S80I, E84V	S83L, D87N	aac(6')-Ib-cr	aac(6')-Ib-cr,aadA5,aph(6)-Id,aph(3'')-Ib	blaCTX-M-15		blaOXA-1,blaTEM-1B	mph(A)		sul1,sul2	tet(A)	dfrA17,dfrA7	Col156, IncFIA, IncFIB(AP001918), IncFIB(H89-PhagePlasmid), IncFII(pRSB107), IncFII(pRSB107), IncQ1
This study	Ec46	SRS7104341	A46proteus-b	2016	fimH30	C2	Ghana	Human	S80I, E84V	S83L, D87N		aph(6)-Id,aph(3'')-Ib,aadA5	blaCTX-M-15		blaTEM-1B	mph(A)		sul1,sul2	tet(A)	dfrA17	Col156, ColRNAI, IncFIB(AP001918), IncFII(29)
This study	Ec1494	SRS7104342	#1494	2015	fimH30	C2	Ghana	Human	S80I, E84V	S83L, D87N	aac(6')-Ib-cr	aac(6')-Ib-cr,aadA5	blaCTX-M-15		blaOXA-1, blaTEM-1B			sul1	tet(B)	dfrA17	IncFIA, IncFIB(AP001918), IncFII(pAMA1167-NDM-5), IncFII(pRSB107)
This study	Ec2205	SRS7104343	#2205	2015	fimH99	C2	Ghana	Human	S80I, E84V	S83L, D87N	aac(6')-Ib-cr	aac(6')-Ib-cr,aph(6)-Id,aph(3'')-Ib	blaCTX-M-15		blaOXA-1			sul2	tet(A)	dfrA7	Col156, IncFIA, IncFIB(AP001918), IncQ1
This study	Ec307	SRS7104344	#307-a	2016	fimH41	A	Ghana	Human		S83L		aadA5,aph(6)-Id,aph(3'')-Ib	blaCTX-M-14		blaTEM-1B	mph(A)		sul1,sul2	tet(A)	dfrA17	Col156, IncFIA, IncFII(pRSB107)
This study	Ec2743	SRS7104346	2743	2015	fimH41	A	Ghana	Human		S83L		aph(3'')-Ib,aph(6)-Id,aadA5	blaCTX-M-14		blaTEM-1B	mph(A)		sul1,sul2	tet(A)	dfrA17	Col156, IncFIA, IncFIB(AP001918), IncFII(pRSB107), IncY
This study	Ec568	SRS7104347	#568	2016	fimH41	A	Ghana	Human		S83L		aadA5,aph(3'')-Ib,aph(6)-Id	blaCTX-M-14		blaTEM-1B	mph(A)		sul1,sul2	tet(A)	dfrA17	Col156, IncFIA, IncFIB(AP001918), IncFII(pRSB107)
This study	Ec51	SRS7104348	A-51a-a	2016	fimH41	A	Ghana	Human		S83L		aph(6)-Id,aadA5,aph(3'')-Ib	blaCTX-M-14		blaTEM-1B	mph(A)		sul1,sul2	tet(A)	dfrA17	Col156, IncFIA, IncFIB(AP001918), IncFII(pRSB107)
This study	Ec357	SRS7104349	357	2016	fimH41	A	Ghana	Human	S80I	S83L
This study	Ec55	CP059130.1- CP059134.1	A55	2016	fimH30	C2	Ghana	Human	S80I, E84V	S83L, D87N	aac(6')-Ib-cr	aph(6)-Id,aph(3'')-Ib,aac(6')-Ib-cr	blaCTX-M-15		blaOXA-1	mph(A)		sul1,sul2	tet(A)	dfrA17	Col(BS512), Col156, IncFIA, IncFIB(AP001918), IncFII(pRSB107)
		ERR1512429	ecoli[ST-131]	2015	fimH22	B	Denmark	Poultry							blaCMY-2						IncFIB(AP001918), IncFIC(FII), IncI1-I(Alpha)
		ERR1841097	AM_LREC-27	2011	fimH22	B	Spain	Livestock							blaCTX-M-1				tet(B)		IncFIB(AP001918), IncFII
		SRR3982177	DHQP1202952	2012	fimH22	B	United States	Human				aph(6)-Id,aph(3'')-Ib			blaCMY-2				tet(B)		IncFIB(AP001918), IncFIC(FII), IncI1-I(Alpha)
		ERR161315	2010035103	2010	fimH22	B	Spain	Human		S83L					blaTEM-1C				tet(A)		Col(MG828), IncFIB(AP001918), IncFII
		SRR7647860	ECOL-18-VL-LA-ND-0006	2018	fimH22	B	United States	Companion Animal													IncFIB(AP001918), IncFII(29)
		SRR1201320	AZ-TG73203	2013	fimH22	B	United States	Food				aac(3)-IV,aph(6)-Id			blaCMY-2				tet(B)		IncFIB(AP001918), IncFIC(FII), IncHI2,IncHI2A, IncI1-I(Alpha)
		SRR1220712	AZ-TG73383	2013	fimH22	B	United States	Food							blaCMY-2						Col8282, IncFIB(AP001918), IncFIC(FII)
		SRR7066534	PSU-0640	2000	fimH22	B	United States	Poultry				aac(3)-Via,aadA1						sul1			IncFIB(AP001918), IncFIB(H89-PhagePlasmid), IncFIC(FII), IncI1-I(Alpha)
		ERR2091375	16009280_S18_L001_R1_001	2016	fimH22	B	Germany	Poultry		S83L					blaCMY-2						IncFIB(AP001918), IncFIC(FII), IncI1-I(Alpha), p0111
		ERR2091373	16009215_S16_L001_R1_001	2016	fimH22	B	Germany	Poultry		S83L					blaCMY-2						IncFIB(AP001918), IncFIC(FII), IncI1-I(Alpha), p0111
		DRR092870	KP13	2010	fimH54	B	Japan	Human		S83L		aadA5	blaCTX-M-14		blaTEM-1B	mph(A)		sul1		dfrA17	IncFIA, IncFIB(AP001918)
		ERR2205895	399-15	2013	fimH22	B	Germany	Human		S83L					blaTEM-1B, blaCMY-2						IncFIB(AP001918), IncFIC(FII), IncI1-I(Alpha), IncX1
		ERR1191581	sam_144405_20151214_AMA817	2014	fimH551	B	Denmark	Human		S83L		aadA1,aac(6')-Ib3,rmtC,aadA2,aph(6)-Id		blaNDM-1	blaCMY-6,blaTEM-1C,blaOXA-1			sul3	tet(A)	dfrA12	IncC, IncFIB(AP001918), IncFII, IncI1-I(Alpha)
		SRR1204053	CHS 69	2013	fimH30	C0	United States	Human	S80I, E84V	S83L, D87N		aph(3'')-Ib,aadA5,aph(6)-Id	blaCTX-M-15		blaTEM-1B	mph(A)		sul2,sul1	tet(A)	dfrA17	Col156, IncFIA, IncFIB(AP001918), IncFII(pRSB107)
		SRR2544780	0000-0054-3045	2015	fimH30	C0	United States	Human	S80I, E84V	S83L, D87N	aac(6')-Ib-cr	aac(6')-Ib-cr,aadA5	blaCTX-M-15		blaTEM-1B,blaOXA-1			sul1		dfrA17	IncFIA, IncFIB(AP001918), IncFII
		ERR2232686	74	2016	fimH30	C0	Germany	Human	S80I, E84V	S83L, D87N	aac(6')-Ib-cr	aadA5,aac(6')-Ib-cr	blaCTX-M-15		blaTEM-1B,blaOXA-1			sul1		dfrA17	IncFIA, IncFIB(AP001918), IncFII
		SRR5936496	MER-49	2014	fimH30	C0	Australia	Human	S80I, E84V	S83L, D87N			blaCTX-M-15								IncFIA, IncFIB(AP001918), IncFII, IncX1
		SRR1508901	C5038	2008	fimH30	C0	Nepal	Human	S80I, E84V	S83L, D87N	aac(6')-Ib-cr	aadA5,aac(6')-Ib-cr	blaCTX-M-15		blaTEM-1B,blaOXA-1			sul1		dfrA17	IncFIA, IncFIB(AP001918), IncFII
		ERR161278	S115	2011	fimH30	C0	Australia	Human	S80I, E84V	S83L, D87N	aac(6')-Ib-cr	aadA5,aac(6')-Ib-cr	blaCTX-M-15		blaTEM-1B,blaOXA-1			sul1		dfrA17	IncFIA, IncFIB(AP001918), IncFII
		SRR5018255	130481	2015	fimH30	C0	United Kingdom	Human	S80I, E84V	S83L, D87N	aac(6')-Ib-cr	aac(6')-Ib-cr	blaCTX-M-14,blaCTX-M-15		blaOXA-1,blaTEM-1B	mph(A)	catB3				Col(BS512), IncFIA, IncFIB(AP001918), IncFII
		SRR7724823	544	2017	fimH30	C0	Australia	Food	S80I, E84V	S83L, D87N		aph(6)-Id,aph(3'')-Ib,aadA5				mph(A)		sul2,sul1	tet(A)		Col156, IncFIA, IncFIB(AP001918)
		ERR2232712	92	2016	fimH30	C0	Germany	Human	S80I, E84V	S83L, D87N		aadA5	blaCTX-M-15		blaTEM-1B			sul1		dfrA17	IncB/O/K/Z, IncFIA, IncFIB(AP001918), IncFII
		SRR5642065	Escherichia coli_29	2013	fimH30	C1	United States	Human	S80I, E84V	S83L, D87N					blaTEM-1B						IncFIA, IncFIB(AP001918), IncFII(pRSB107)
		SRR3050952	HICF169	2010	fimH30	C1	United Kingdom	Human	S80I, E84V	S83L, D87N		aadA5,aph(3'')-Ib,aph(6)-Id			blaTEM-1B	mph(A)		sul1,sul2	tet(A)	dfrA17	IncFIA, IncFIB(AP001918), IncFII(pRSB107)
		SRR2970779	can_MS1007	2007	fimH30	C1	Canada	Human	S80I, E84V	S83L, D87N											IncFIA, IncFIB(AP001918), IncN
		SRR3050887	HICF60	2009	fimH30	C1	United Kingdom	Human	S80I, E84V	S83L, D87N	aac(6')-Ib-cr	aac(6')-Ib-cr,aadA5,aph(3'')-Ib,aph(6)-Id			blaOXA-1,blaTEM-1B	mph(A)	catB3	sul1,sul2	tet(A)	dfrA17	Col(BS512), IncFIA, IncFIB(AP001918), IncFII(pRSB107), IncI1-I(Alpha)
		SRR5642125	Escherichia coli_16	2013	fimH30	C1	United States	Human	S80I, E84V	S83L, D87N		aadA5,aph(6)-Id,aph(3'')-Ib	blaCTX-M-27			mph(A)		sul2,sul1	tet(A)	dfrA17	IncFIA, IncFIB(AP001918), IncFII(pRSB107)
		SRR3050905	HICF98	2009	fimH30	C1	United Kingdom	Human	S80I, E84V	S83L, D87N		aadA5,aph(6)-Id,aph(3'')-Ib			blaTEM-1B	mph(A)		sul2,sul1	tet(A)	dfrA17	Col(BS512), Col156, IncFIA, IncFIB(AP001918)
		ERR2060115	20160155		fimH30	C1	Vietnam	Human	S80I, E84V	S83L, D87N		aadA5,aph(3'')-Ib,aph(6)-Id	blaCTX-M-27			mph(A)		sul1,sul2	tet(A)	dfrA17	Col156, IncFIA, IncFIB(AP001918), IncFII(pRSB107)
		DRR092893	BRG342	2014	fimH497	C1	Japan	Human	S80I, E84V	S83L, D87N					blaTEM-1B						Col(MG828), IncFIA, IncFIB(AP001918), IncFIB(H89-PhagePlasmid), IncFII, IncX4
		SRR3051008	HICF250	2011	fimH30	C2	United Kingdom	Human	S80I, E84V	S83L, D87N	aac(6')-Ib-cr	aac(6')-Ib-cr,aph(3'')-Ib,aadA5,aph(6)-Id	blaCTX-M-15		blaOXA-1,blaTEM-1B		catB3	sul1,sul2		dfrA17	Col(BS512), IncB/O/K/Z, IncFIA, IncFIB(AP001918), IncQ1
		ERR712683	1017	2014	fimH30	C2	Germany	Human	S80I, E84V	S83L, D87N	aac(6')-Ib-cr	aac(6')-Ib-cr,aadA5	blaCTX-M-15		blaOXA-1	mph(A)		sul1	tet(A)	dfrA17	IncFIA, IncFII
		SRR2927305	0000-0054-3027	2015	fimH30	C2	United States	Human	S80I, E84V	S83L, D87N	aac(6')-Ib-cr	aac(6')-Ib-cr,aadA2	blaCTX-M-15		blaOXA-1	mph(A)		sul1		dfrA12	Col(BS512), IncFIA, IncFIB(AP001918), IncFII
		SRR2927307	0000-0054-3033	2015	fimH30	C2	United States	Human	S80I, E84V	S83L, D87N			blaCTX-M-15		blaTEM-1B						IncFIA, IncFII
		SRR3996243	DHQP1301413	2013	fimH30	C2	United States	Human	S80I, E84V	S83L, D87N	aac(6')-Ib-cr	aac(6')-Ib-cr	blaCTX-M-15		blaOXA-1	mph(A)			tet(A)		IncFIA, IncFIB(AP001918), IncFII(pAMA1167-NDM-5), IncFII(pRSB107)
		SRR5642084	Escherichia coli_7	2013	fimH30	C2	United States	Human	S80I, E84V	S83L, D87N	aac(6')-Ib-cr	aac(6')-Ib-cr	blaCTX-M-15		blaOXA-1				tet(A)		Col156, IncFIB(AP001918), IncFII
		ERR712582	770	2014	fimH30	C2	Germany	Human	S80I, E84V	S83L, D87N		aadA5	blaCTX-M-15			mph(A)		sul1	tet(A)	dfrA17	IncFIA, IncFII
		SRR5901125	0000-0068-9276	2017	fimH30	C2	United States	Human	S80I, E84V	S83L, D87N	aac(6')-Ib-cr	aadA5,aac(6')-Ib-cr	blaCTX-M-15		blaOXA-1	mph(A)		sul1	tet(A)	dfrA17	Col156, IncFIA, IncFIB(AP001918), IncFII, IncN
		SRR4245482	0000-0057-1735	2016	fimH30	C2	United States	Human	S80I, E84V	S83L, D87N	aac(6')-Ib-cr	aac(6')-Ib-cr	blaCTX-M-15		blaOXA-1						IncFIA, IncFIB(AP001918)
		SRR3168634	0000-0056-2160	2015	fimH30	C2	United States	Human	S80I, E84V	S83L, D87N	aac(6')-Ib-cr	aac(6')-Ib-cr,aadA5	blaCTX-M-15		blaOXA-1	mph(A)		sul1	tet(A)	dfrA17	IncFIB(AP001918), IncFII
		ERR264240	Escherichia coliVM/10/74	2008	fimH30	C2	Denmark	Companion Animal	S80I, E84V	S83L, D87N	aac(6')-Ib-cr	aac(6')-Ib-cr,aadA5	blaCTX-M-15		blaTEM-1B,blaOXA-1	mph(A)		sul1	tet(A)	dfrA17	IncFIA, IncFIB(AP001918), IncFII
		SRR3050985	HICF218	2011	fimH30	C2	United Kingdom	Human	S80I, E84V	S83L, D87N	aac(6')-Ib-cr	aac(6')-Ib-cr,aadA2	blaCTX-M-15		blaOXA-1	mph(A)		sul1	tet(A)	dfrA12	IncFIA, IncFIB(AP001918), IncFII
		SRR6164086	0000-0063-4601	2016	fimH30	C2	United States	Human	S80I, E84V	S83L, D87N	aac(6')-Ib-cr	aac(6')-Ib-cr	blaCTX-M-15		blaOXA-1	mph(A)					IncFIA, IncFIB(AP001918), IncFII
		ERR264241	Escherichia coliVM/13/59	2008	fimH30	C2	Spain	Companion Animal	S80I, E84V	S83L, D87N	aac(6')-Ib-cr	aac(6')-Ib-cr	blaCTX-M-15		blaTEM-1B,blaOXA-1						IncFIA, IncFII, IncX4
		SRR933535	MH5800	2005	fimH30	C2	Portugal	Human	S80I, E84V	S83L, D87N	aac(6')-Ib-cr	aac(6')-Ib-cr	blaCTX-M-15		blaOXA-1,blaTEM-1B				tet(A)		Col(IMGS31), Col(MG828), IncFIA, IncFII
		ERR191672	MU016066B (1830)	2010	fimH30	C2	Ireland	Human	S80I, E84V	S83L, D87N	aac(6')-Ib-cr	aadA5,aac(6')-Ib-cr	blaCTX-M-15		blaTEM-1B,blaOXA-1	mph(A)	catB3	sul1		dfrA17	Col(BS512), IncFIA, IncFIB(AP001918), IncX4
		SRR2970759	09B06574	2009	fimH30	C2	Thailand	Human	S80I, E84V	S83L, D87N	aac(6')-Ib-cr	aadA2,aac(6')-Ib-cr	blaCTX-M-15		blaOXA-1,blaTEM-1B	mph(A)		sul1	tet(A)	dfrA12	IncFIA, IncFIB(AP001918), IncFII
		ERR161294	S131	2002	fimH30	C2	Canada	Human	S80I, E84V	S83L, D87N	aac(6')-Ib-cr	aac(6')-Ib-cr,aadA1	blaCTX-M-15		blaOXA-1			sul1	tet(A)	dfrA15	Col(MG828), IncFIB(AP001918), IncFII(pCoo), IncX4
		ERR2027627	DRC_BKV_16	2014	fimH30	C2	Democratic Republic of Congo	Human	S80I, E84V	S83L, D87N	aac(6')-Ib-cr	aph(6)-Id,aac(6')-Ib-cr,aph(3'')-Ib,aadA5	blaCTX-M-15		blaOXA-1,blaTEM-1B			sul2,sul1		dfrA17	IncFIA, IncFIB(AP001918), IncQ1
		ERR2027616	DRC_BKV_05	2014	fimH30	C2	Democratic Republic of Congo	Human	S80I, E84V	S83L, D87N	aac(6')-Ib-cr	aadA5,aac(6')-Ib-cr,aph(6)-Id,aph(3'')-Ib	blaCTX-M-15		blaTEM-1B,blaOXA-1	mph(A)	catB3	sul1,sul2		dfrA17	Col(BS512), IncFIA, IncFIB(AP001918), IncFII(pAMA1167-NDM-5), IncFII(pRSB107), IncQ1
		ERR2027615	DRC_BKV_06	2014	fimH30	C2	Democratic Republic of Congo	Human	S80I, E84V	S83L, D87N	aac(6')-Ib-cr	aph(3'')-Ib,aadA5,aac(6')-Ib-cr,aph(6)-Id	blaCTX-M-15		blaTEM-1B,blaOXA-1	mph(A)	catB3	sul2,sul1		dfrA17	Col(BS512), IncFIA, IncFIB(AP001918), IncFII(pAMA1167-NDM-5), IncFII(pRSB107), IncQ1
		SRR1191661	DRC_BKV_07	2009	fimH30	C2	Tanzania	Human	S80I, E84V	S83L, D87N		aadA5	blaCTX-M-15		blaTEM-1B	mph(A)		sul1		dfrA17	IncFIA, IncFII
		SRR1191660	DRC_BKV_08	2009	fimH30	C2	Tanzania	Human	S80I, E84V	S83L, D87N		aadA5	blaCTX-M-15		blaTEM-1B	mph(A)		sul1		dfrA17	IncFIA, IncFII
		ERR2027625	DRC_BKV_09	2014	fimH30	C2	Democratic Republic of Congo	Human	S80I, E84V	S83L, D87N	aac(6')-Ib-cr	aac(6')-Ib-cr,aadA5,aph(6)-Id,aph(3'')-Ib	blaCTX-M-15		blaOXA-1,blaTEM-1B	mph(A)		sul2,sul1	tet(A)	dfrA17	Col156, IncFIA, IncFIB(AP001918), IncFII(pRSB107)
		ERR2027624	DRC_BKV_10	2014	fimH30	C2	Democratic Republic of Congo	Human	S80I, E84V	S83L, D87N	aac(6')-Ib-cr	aph(6)-Id,aph(3'')-Ib,aac(6')-Ib-cr,aadA5	blaCTX-M-15		blaOXA-1,blaTEM-1B	mph(A)		sul2,sul1	tet(A)	dfrA17	Col156, IncFIA, IncFIB(AP001918), IncFII(pRSB107)
		ERR2027623	DRC_BKV_11	2014	fimH30	C2	Democratic Republic of Congo	Human	S80I, E84V	S83L, D87N	aac(6')-Ib-cr	aac(6')-Ib-cr,aph(6)-Id,aadA5,aph(3'')-Ib	blaCTX-M-15		blaOXA-1	mph(A)		sul2,sul1	tet(A)	dfrA17	IncFIA, IncFIB(AP001918), IncFII(pRSB107)
		ERR1619142	SCK46-33		fimH41	A	Netherlands	Human		S83L			blaCTX-M-14		blaTEM-1B						Col156, IncFIA, IncFIB(AP001918), IncFII(pRSB107)
		ERR161302	S37EC	2009	fimH41	A	United Kingdom	Urine				aph(6)-Id			blaTEM-1B			sul2,sul1	tet(B)	dfrA7	IncFIA, IncFIB(AP001918), IncFII(pCoo), IncFII(pRSB107)
		ERR712777	1372	2014	fimH30	C2	Germany	Human	S80I, E84V	S83L, D87N	aac(6')-Ib-cr	aac(6')-Ib-cr	blaCTX-M-15		blaOXA-1						IncX1, IncX4
		ERR1195529	2426	2014	fimH30	C1	Germany		S80I, E84V	S83L, D87N			blaCTX-M-15		blaTEM-1B						IncB/O/K/Z, IncFIA, IncFIB(AP001918), IncFII(pRSB107), IncN
		SRR2970695	la_12646	2008	fimH30	C1	Laos	Human	S80I, E84V	S83L, D87N		aph(6)-Id,aadA5,aph(3'')-Ib	blaCTX-M-14		blaTEM-1B	mph(A)		sul2,sul1	tet(A)	dfrA17,dfrA8	Col156, IncFIA, IncFIB(AP001918), IncFIB(pLF82-PhagePlasmid), IncFII(29), IncFII(pRSB107)
		ERR1622423	2afd4c00-fa7c-11e5-b5da-3c4a9275d6c8		fimH30	C1			S80I, E84V	S83L, D87N			blaCTX-M-27								Col156, IncFIA, IncFIB(AP001918), IncFII(pRSB107)
		ERR1971323	1XMU26C8		fimH41	A						aph(3'')-Ib,aadA5,aph(6)-Id			blaCTX-M-55,blaTEM-1B	mph(A)		sul1,sul2	tet(A)	dfrA17	Col156, IncFIA, IncFIB(AP001918), IncFII(pRSB107)
		SRR3050922	HICF126	2010	fimH41	A	United Kingdom	Human													IncFII
		SRR3051038	HICF82	2011	fimH41	A	United Kingdom	Human		S83L		aph(3'')-Ib,aadA5,aph(6)-Id			blaTEM-1B	mph(A)		sul2,sul1	tet(A)	dfrA8,dfrA17	Col156, IncFIB(AP001918), IncFII(29), IncFII(pHN7A8)
		ERR1987773	ME160662	2016	fimH41	A	Ireland	Human		S83L				blaOXA-48	blaTEM-1B						IncFIB(AP001918), IncFII, IncL
		ERR1841121	AM_LREC-93	2009	fimH41	A	Spain	Human		S83L											Col156, IncFIB(AP001918), IncFII, IncFII(29), IncI1-I(Alpha)
		SRR5666624	DHQP1500330	2014	fimH41	A	United States	Human		S83L		aph(6)-Id,aph(3'')-Ib,aadA5			blaCMY-2,blaTEM-1B	mph(A)		sul2,sul1	tet(A)	dfrA17	Col156, IncFIB(AP001918), IncFII(29), IncI(Gamma)
		ERR264257	Escherichia coliEf1337	2010	fimH41	A	Germany	Human		S83L			blaCTX-M-15		blaTEM-1B						Col156, IncFIB(AP001918), IncFIB(H89-PhagePlasmid), IncFII(29)
		SRR5943568	ECPUTH09	2016	fimH41	A	Thailand	Human		S83L		aadA5,aph(3'')-Ib,aph(6)-Id	blaCTX-M-27		blaTEM-1B	mph(A)		sul1,sul2	tet(A)	dfrA17	Col156, IncFIA,IncFIB(AP001918), IncFII(pRSB107)
		SRR5642058	Escherichia coli_24	2013	fimH41	A	United States	Human		S83L		aph(3'')-Ib,aph(6)-Id,aadA5			blaTEM-1B	mph(A)		sul1,sul2	tet(A)	dfrA17	Col156, IncFIB(AP001918), IncFII(29), IncY
		DRR061435	HE-MDREc06	2014	fimH41	A	United States	Human		S83L		aph(3'')-Ib,aadA5,aph(6)-Id						sul2,sul1	tet(A)	dfrA17	Col156, IncFIB(AP001918), IncFII, IncFII(29)
		SRR3050989	HICF223	2011	fimH41	A	United Kingdom	Human		S83L					blaTEM-1B						Col156, IncFIB(AP001918), IncFII(29)
		ERR264246	Escherichia coliVM/17/09	2009	fimH41	A	Germany	Companion Animal	S80I	S83L, D87N			blaCTX-M-14
		ERR264267	Escherichia coliVB 951719	2010	fimH41	A	Germany	Companion Animal	S80I	S83L, D87N			blaCTX-M-14
		SRR4065649	DHQP1500314	2014	fimH41	A	United States	Human		S83L		aph(6)-Id,aph(3'')-Ib,aadA5			blaTEM-1B	mph(A)		sul2,sul1	tet(A)	dfrA17	Col156, IncFIB(AP001918), IncFII(29)
		DRR092884	KT43	2012	fimH89	A	Japan	Human		S83L		aph(6)-Id,aadA5	blaCTX-M-14			mph(A)		sul2,sul1	tet(A)	dfrA17	Col156, IncFIB(AP001918), IncFII(29), IncI1-I(Alpha)
		DRR061434	HE-MDREc05	2014	fimH30	B0	United States	Human				aadA2			blaTEM-1B	mph(A)		sul1		dfrA12	IncFII
		SRR7266757	546624	2018	fimH30	B0	United Kingdom	Human				aadA2,aph(3'')-Ib				mph(A)		sul1	tet(A)	dfrA12	IncB/O/K/Z, IncX4
		SRR3581379	195761	2015	fimH30	B0	United Kingdom	Human													Col156, IncFII(29)
		SRR6675965	33	2017	fimH30	B0	United States	Human				aadA2			blaTEM-1B	mph(A)		sul1	tet(A)	dfrA12	Col156, IncFIB(AP001918), IncFIB(H89-PhagePlasmid), IncFII(29)
		SRR933367	G199	2010	fimH30	B0	United States	Human													IncFII(29)
		ERR1718944	SAMPLE_WTCHG_320308_271101		fimH22	B						aph(6)-Id									IncB/O/K/Z, IncFIB(AP001918), IncFIC(FII)
		ERR2694589	14017413	2014	fimH22	B	Denmark	Poultry		S83L					blaCMY-2						IncFIB(AP001918), IncFIC(FII), IncI1-I(Alpha)
		ERR2205909	468-16	2012	fimH22	B	Germany	Companion Animal		S83L					blaCMY-2						IncFIB(AP001918), IncFIC(FII), IncI1-I(Alpha)
		SRR3051007	HICF249	2011	fimH22	B	United Kingdom	Human		S83L					blaTEM-1C				tet(A)		IncFIB(AP001918), IncFII, IncX4
REFERENCE		EC958			fimH30				S80I, E84V	S83L, D87N			blaCTX-M-15
Supplementary data S1: Table showing the antibiotic resistance genes, fimH and plasmid replicon types identified in 112 ST131 isolates. Source and year of isolation are provided as well as the country of isolation.
