# Supplementary material for: Insights and genetic features of extended-spectrum beta-lactamase producing Escherichia coli isolates from two hospitals in Ghana
Source: Sci Rep. 2022 Feb 3;12:1843. doi: 10.1038/s41598-022-05869-6 (PMC8813988; doi:10.1038/s41598-022-05869-6)
Supplement: Supplementary file 2 — Supplementary Information 2. [file 41598_2022_5869_MOESM2_ESM.xlsx]

## Sheet: Sheet1
Supplementary data S2 : MIC results of 25 Ghanaian ST131 isolates
Isolate ID	Piperacillin (MIC)	Cefazolin (MIC)	Cefotaxime (MIC)	Ceftazidime (MIC)	Cefepime (MIC)	Sulbactam/Ampicillin (MIC)	Cefpodoxime (MIC)	Aztreonam (MIC)	Imipenem (MIC)	Meropenem (MIC)	Gentamicin (MIC)	Amikacin (MIC)	Minocycline (MIC)	Fosfomycin (MIC)	Sulfamethoxazole/Trimethoprim (MIC)	Levofloxacin (MIC)	Cefmetazole (MIC)	Ciprofloxacin (MIC)
5426y	>64	>16	32	8	8	>8/16	>4	>16	≤0.25	≤0.25	1	4	4	≤32	>38/2	>4	1	>8
A51a-a	>64	>16	8	≤0.5	2	8/16	>4	2	≤0.25	≤0.25	>8	2	4	≤32	>38/2	1	1	1
1286	>64	>16	>32	16	>16	8/16	>4	>16	≤0.25	≤0.25	>8	16	1	≤32	>38/2	>4	1	>8
5426w	>64	>16	>32	>16	>16	>8/16	>4	>16	≤0.25	≤0.25	1	8	4	≤32	>38/2	>4	1	>8
A-55	>64	>16	>32	>16	>16	>8/16	>4	>16	≤0.25	≤0.25	2	8	4	≤32	>38/2	>4	2	>8
A-21-a	>64	>16	>32	16	>16	>8/16	>4	>16	≤0.25	≤0.25	>8	16	4	≤32	>38/2	>4	2	>8
290	>64	>16	>32	16	>16	8/16	>4	>16	≤0.25	≤0.25	>8	8	4	≤32	>38/2	>4	2	>8
#1805	>64	>16	>32	16	>16	8/16	>4	>16	≤0.25	≤0.25	>8	8	8	≤32	>38/2	>4	2	>8
2784	>64	>16	>32	16	>16	8/16	>4	>16	≤0.25	≤0.25	>8	16	4	≤32	>38/2	>4	2	>8
#568	>64	>16	8	1	4	8/16	>4	4	≤0.25	≤0.25	>8	8	4	≤32	>38/2	1	2	1
#2205	>64	>16	32	16	>16	8/16	>4	>16	≤0.25	≤0.25	>8	16	4	≤32	>38/2	>4	2	>8
#307-a	>64	>16	32	1	4	>8/16	>4	2	≤0.25	≤0.25	>8	4	4	≤32	>38/2	1	2	1
#3675	>64	>16	>32	16	>16	8/16	>4	>16	≤0.25	≤0.25	>8	16	8	≤32	>38/2	>4	2	>8
#1494	>64	>16	32	16	>16	>8/16	>4	>16	≤0.25	≤0.25	2	16	>8	≤32	>38/2	>4	2	>8
#357	1	1	≤0.5	≤0.5	≤0.5	≤2/4	≤1	≤0.5	≤0.25	≤0.25	0.5	4	8	≤32	≤9.5/0.5	1	2	1
#61	>64	>16	>32	>16	>16	>8/16	>4	>16	≤0.25	≤0.25	>8	8	>8	≤32	>38/2	>4	4	>8
A-99b	>64	>16	>32	>16	>16	>8/16	>4	>16	≤0.25	≤0.25	0.5	2	>8	≤32	>38/2	>4	4	>8
3174-b	>64	>16	32	16	>16	8/16	>4	>16	≤0.25	≤0.25	>8	4	4	≤32	>38/2	>4	4	>8
2743	>64	>16	8	1	8	8/16	>4	4	≤0.25	≤0.25	>8	≤1	4	≤32	>38/2	1	4	1
9900B	>64	>16	>32	16	>16	8/16	>4	>16	≤0.25	≤0.25	>8	8	8	≤32	>38/2	>4	4	>8
#980	>64	>16	>32	>16	>16	>8/16	>4	>16	≤0.25	≤0.25	>8	16	2	≤32	>38/2	>4	4	>8
#3060	>64	>16	32	16	>16	8/16	>4	>16	≤0.25	≤0.25	1	4	>8	≤32	>38/2	>4	4	>8
#2420	>64	>16	32	16	>16	8/16	>4	>16	≤0.25	≤0.25	0.5	2	2	≤32	>38/2	>4	4	>8
A46proteusb	>64	>16	32	16	>16	8/16	>4	>16	≤0.25	≤0.25	>8	4	2	≤32	>38/2	>4	4	>8
#820	>64	>16	32	16	>16	4/8	>4	>16	≤0.25	≤0.25	1	8	>8	≤32	≤9.5/0.5	>4	8	>8
Supplementary data S2: Table showing results of MIC of 25 Ghanaian ST131 isolates. Results were interpreted according to the CLSI guidelines, M100-S30
